# Supplementary material for: A video summarization framework based on activity attention modeling using deep features for smart campus surveillance system
Source: PeerJ Comput Sci. 2022 Mar 25;8:e911. doi: 10.7717/peerj-cs.911 (PMC9044333; doi:10.7717/peerj-cs.911)
Supplement: Supplemental Information 1 [file peerj-cs-08-911-s001.zip]

Archive with 2 entries (1 files):
- Code/
- Code/Code_for_PeerJ.ipynb
