# Supplementary material for: A video summarization framework based on activity attention modeling using deep features for smart campus surveillance system
Source: PeerJ Comput Sci. 2022 Mar 25;8:e911. doi: 10.7717/peerj-cs.911 (PMC9044333; doi:10.7717/peerj-cs.911)
Supplement: Supplemental Information 1 [file peerj-cs-08-911-s001.zip › Code/Code_for_PeerJ.ipynb]

# %% [code]
from imutils import paths
import numpy as np
import matplotlib.pyplot as plt
import cv2
import os
import glob
import keras
import numpy as np
from keras.preprocessing import image
from sklearn.utils import shuffle
from sklearn.model_selection import train_test_split

# %% [code]
#path='D:/ALTAF-Crowd/WaseemSab/Smaller_Dataset/SMALL-DB-15-SKIP/dataset-15-skip/*'
path='D:/ALTAF-Crowd/WaseemSab/Smaller_Dataset/Sumarization/Sumarization_ALL/*'
data_path = os.path.join(path,'*g')
imagePaths = glob.glob(data_path)
print(len(imagePaths))
#print(imagePaths)

# %% [markdown]
## smooth the image


# %% [code]
import cv2
import numpy as np
from matplotlib import pyplot as plt

img_Orignal = cv2.imread('D:/ALTAF-Crowd/WaseemSab/Smaller_Dataset/SMALL-DB-15-SKIP/dataset-15-skip/CLASS/1.jpg')

img_smooth = cv2.GaussianBlur(img, (21, 21), 0)
img_resize = cv2.resize(img_Orignal, (32,32))
print('orignal image shape',img_Orignal.shape)
print('resize image shape',img_resize.shape)


# %% [code]
images=[]
#labels = []
img_data_list=[]
for imagePath in imagePaths:
	# load the image, pre-process it, and store it in the data list
	img = cv2.imread(imagePath,1)
	#resize the image
	img_data_list.append(x)
   
	#extract labels
	#l = label = imagePath.split(os.path.sep)[-2]
	#labels.append(l)
	images.append(image)

# %% [code]
img_data = np.array(img_data_list)
#print (img_data.shape)
img_data=np.rollaxis(img_data,1,0)
#print (img_data.shape)
img_data=img_data[0]
print (img_data.shape)
# Define the number of classes

num_classes =4
num_of_samples = img_data.shape[0]
labels = np.ones((num_of_samples,),dtype='int64')

#labels[0:6666]=0
#labels[6666:]=1

names = ['Class_Cleaning','Class_Entry','Class_Exit','Class_Writing']
#names = ['NoClass','NoExam']
print(len(labels))

# convert class labels to one-hot encoding
Y = np_utils.to_categorical(labels, num_classes)

print(labels)

# %% [code]
print(Y)

# %% [code]
#Shuffle the dataset
x,y = shuffle(img_data,Y, random_state=42)
x = x.astype('float32')
x /= 255
# Split the dataset
x_train, x_test, y_train, y_test = train_test_split(x, y, test_size=0.33, random_state=42)
#split the training dataset into trainint dataset and validation datasets
x_train, x_val, y_train, y_val = train_test_split(x_train,y_train, random_state=42, test_size=0.33, stratify = y_train)
#Here, stratify = y (which is the class or tags of each frame) keeps the similar distribution of classes 


#Verifying the dimension after one hot encoding
print((x_train.shape,y_train.shape))
print((x_val.shape,y_val.shape))
print((x_test.shape,y_test.shape))

# %% [code]
# (3) Create a sequential model
model = Sequential()

# 1st Convolutional Layer
model.add(Conv2D(filters=128, input_shape=(32,32,3), kernel_size=(3,3),\
 strides=(1,1), padding='same'))
model.add(Activation('relu'))
# Pooling 
model.add(MaxPooling2D(pool_size=(2,2), strides=(2,2), padding='valid'))
# 4st Convolutional Layer
model.add(Conv2D(filters=16, kernel_size=(3,3),strides=(1,1), padding='same'))
model.add(Activation('relu'))
# Pooling 
model.add(MaxPooling2D(pool_size=(2,2), strides=(2,2), padding='valid'))
# Batch Normalisation before passing it to the next layer
model.add(BatchNormalization())
# Passing it to a dense layer
model.add(Flatten())
model.add(Dropout(0.2))
model.add(Dense(500))
model.add(Dropout(0.4))
model.add(Dense(1000))
model.add(Dense(4))
# softmax classifier
model.add(Activation("softmax"))
model.summary()

# %% [code]
# (4) Compile 
model.compile(loss='categorical_crossentropy', optimizer='adam',\
 metrics=['accuracy'])

# %% [code]
history=model.fit(x_train, y_train, batch_size=64, epochs=50, verbose=1, validation_data=(x_val , y_val), shuffle=True)

# %% [code]


# %% [code]
#save model architecture
model_json = model.to_json()
with open("model.json", "w") as json_file:
    json_file.write(model_json)
# save model weights to HDF5
model.save_weights("D:/ALTAF-Crowd/WaseemSab/Smaller_Dataset/Sumarization/Sumarization_ALL/test1.h5")
print("Saved model to disk")


# %% [code]
# list all data in history
print(history.history.keys())
# summarize history for loss
plt.plot(history.history['loss'])
plt.plot(history.history['val_loss'])
plt.title('model loss')
plt.ylabel('loss')
plt.xlabel('epoch')
plt.legend(['train', 'test'], loc='upper left')
plt.show()

# evaluate the model
score,acc = model.evaluate(x_test, y_test,batch_size=64)
#Score is the evaluation of the loss/cost function for a given input.
print('Test score:', score)
print('Test Accuracy:',(acc))


# %% [code]
y_pred=model.predict_classes(x_test)
print(y_pred)

# %% [code]
#confusion matrix
import seaborn as sns
from sklearn.metrics import  confusion_matrix
from sklearn.metrics import classification_report 
import matplotlib.pyplot as plt
import numpy as np
y_actual= y_test

y_actual=np.argmax(y_test, axis=1)
y_actual[1]

print(len(y_actual))
y_pred= y_pred

target_names=["0","1","2","3"]
print('Classification Report')
print(classification_report(y_actual, y_pred, target_names=target_names))
cm = confusion_matrix( y_actual, y_pred)
# Normalise
cmn = cm.astype('float') / cm.sum(axis=1)#neaxwis used to conver row into column
fig, ax = plt.subplots(figsize=(20,7))
sns.heatmap(cmn, center=0, annot=True, fmt='.2f', linewidths=1,  xticklabels=target_names, yticklabels=target_names)
plt.ylabel('Actual')
plt.xlabel('Predicted')
plt.show(block=True)

# %% [code]
