# Supplementary material for: A video summarization framework based on activity attention modeling using deep features for smart campus surveillance system
Source: PeerJ Comput Sci. 2022 Mar 25;8:e911. doi: 10.7717/peerj-cs.911 (PMC9044333; doi:10.7717/peerj-cs.911)
Supplement: Supplemental Information 2 [file peerj-cs-08-911-s002.zip]

Archive with 27 entries (26 files):
- DataSet/
- DataSet/1 - Copy.png
- DataSet/1.png
- DataSet/10 - Copy.JPG
- DataSet/10.JPG
- DataSet/11 - Copy.png
- DataSet/11.png
- DataSet/12 - Copy.png
- DataSet/12.png
- DataSet/13 - Copy.png
- DataSet/13.png
- DataSet/2 - Copy.JPG
- DataSet/2.JPG
- DataSet/3 - Copy.JPG
- DataSet/3.JPG
- DataSet/4 - Copy.JPG
- DataSet/4.JPG
- DataSet/5 - Copy.JPG
- DataSet/5.JPG
- DataSet/6 - Copy.JPG
- DataSet/6.JPG
- DataSet/7 - Copy.JPG
- DataSet/7.JPG
- DataSet/8 - Copy.JPG
- DataSet/8.JPG
- DataSet/9 - Copy.JPG
- DataSet/9.JPG
